# Supplementary material for: Elevated serum IFN-γand IFN-γ/IL-6 ratio in Kikuchi-Fujimoto disease
Source: Pediatr Rheumatol Online J. 2023 Aug 22;21:88. doi: 10.1186/s12969-023-00877-w (PMC10463342; doi:10.1186/s12969-023-00877-w)
Supplement: Supplementary file 1 — Additional file 1: Supplementary Table 1. Clinical features of KFD patients with or without cytokine detection. [file 12969_2023_877_MOESM1_ESM.xls]

## Sheet: Sheet1
Supplementary Table 1 Clinical features of patients with KFD
Characteristics	KFD with serum cytokines checked(n = 25)	KFD without serum cytokines checked (n = 32)	p-value
Demorgraphic Data
Age, years	10.75 (7.83-12.25)	8.17 (6.5-12.29)	0.19
Male to female ratio	3.17 (19:6)	1.46 (19:13)	0.26
Clinical manifestations
Fever	24 (96)	29 (90.6)	0.62
Lymphadenopathy	25 (100)	31 (96.9)	>0.999
Skin rash	6 (24)	9 (28.1)	0.77
Arthralgia/arthritis	0 (0)	1 (3.1)	>0.999
Gastrointestinal symptoms	2 (8)	2 (6.3)	>0.999
Respiratory symptoms	5 (20)	2 (6.3)	0.39
Central nervous symptoms	4 (16)	5 (15.6)	>0.999
Positive autobodies	4 (16)	6 (18.7)	>0.999
MAS	6 (24)	8 (25)	>0.999
Data expressed as median (interquartile range) or n (%). Unpaired Welch’s t-test for continuous data and Man-Whitney U test for categorical variables were performed. KFD, Kikuchi-Fujimoto disease. MAS, macrophage activation syndrome.
